# Supplementary material for: Comparative Analysis of Selected UGT and SULT mRNA Expression in Non-Obese Rat Models of Metabolic Syndrome
Source: Biomedicines. 2026 May 27;14(6):1206. doi: 10.3390/biomedicines14061206 (PMC13296433; doi:10.3390/biomedicines14061206)
Supplement: Supplementary file 1 [file biomedicines-14-01206-s001.zip]

Archive with 1 entries (1 files):
- biomedicines-4288530-supplementary.pdf
